# Supplementary material for: Self-Monitoring Diabetes-Related Foot Ulcers with the MyFootCare App: A Mixed Methods Study
Source: Sensors (Basel). 2023 Feb 24;23(5):2547. doi: 10.3390/s23052547 (PMC10006972; doi:10.3390/s23052547)
Supplement: Supplementary file 1 [file sensors-23-02547-s001.zip]

Archive with 1 entries (1 files):
- sensors-2088821-supplementary.pdf
